# Supplementary material for: Multivariate Bayesian spatio-temporal P-spline models to analyze crimes against women
Source: Biostatistics. 2021 Dec 27;24(3):562–84. doi: 10.1093/biostatistics/kxab042 (PMC10345996; doi:10.1093/biostatistics/kxab042)
Supplement: kxab042_Supplementary_Data [file kxab042_supplementary_data.zip]

Archive with 3 entries (2 files):
- kxab042_Supplementary_Data/
- kxab042_Supplementary_Data/multivariate_P_SPLINES_supplementary_2021_07_02_v3.pdf
- kxab042_Supplementary_Data/multivariate_P_SPLINES_supplementary_2021_07_02_v3.tex
