# Supplementary material for: Multivariate Bayesian spatio-temporal P-spline models to analyze crimes against women
Source: Biostatistics. 2021 Dec 27;24(3):562–84. doi: 10.1093/biostatistics/kxab042 (PMC10345996; doi:10.1093/biostatistics/kxab042)
Supplement: kxab042_Supplementary_Data [file kxab042_supplementary_data.zip › kxab042_Supplementary_Data/multivariate_P_SPLINES_supplementary_2021_07_02_v3.tex]

\documentclass[oupdraft]{bio}
% \usepackage[colorlinks=true, urlcolor=citecolor, linkcolor=citecolor, citecolor=citecolor]{hyperref}
\usepackage{url}
\usepackage{color}
\usepackage{verbatim}

%% --------------------------------
%% Add history information for the article if required
%\history{Received August 1, 2010;
%		revised October 1, 2010;
%		accepted for publication November 1, 2010}
%% --------------------------------

%% Some packages
%% --------------------------------
\usepackage{makecell}	%% split text into cells
%\usepackage{lscape}		%% rotate page

%% Some definitions
%% --------------------------------
\def\aalpha{\mbox{\boldmath{$\alpha$}}}	%% bold alpha
\def\ppsi{\mbox{\boldmath{$\psi$}}}  	%% bold psi
\def\ggamma{\mbox{\boldmath{$\gamma$}}}	%% bold gamma
\def\ddelta{\mbox{\boldmath{$\delta$}}} %% bold delta
\def\ttheta{\mbox{\boldmath{$\theta$}}}	%% bold theta

\def\Ppsi{\mbox{\boldmath{$\Psi$}}} 	%% bold Psi
\def\Ggamma{\mbox{\boldmath{$\Gamma$}}}	%% bold Gamma
\def\SSigma{\mbox{\boldmath{$\Sigma$}}} %% bold Sigma
\def\Ddelta{\mbox{\boldmath{$\Delta$}}}	%% bold Delta
%\def\Ttheta{\mbox{\boldmath{$\Theta$}}}	%% bold Theta
%% --------------------------------


\begin{document}

%% Title of paper
%% ---------------
\title{Multivariate Bayesian spatio-temporal P-spline
models to analyse crimes against women. Supplementary materials}

%% List of authors, with corresponding author marked by asterisk
%% ---------------
\author{
	GONZALO VICENTE$^{1}$,
	TOM\'AS GOICOA $^{1,2}$,
	MAR\'IA DOLORES UGARTE$^{1,2\ast}$ \\[4pt]
%% Author addresses
\textit{$^1$Department of Statistics, Computer Science, and Mathematics, Public University of Navarre, Campus de Arrosadia, 31006 Pamplona, Spain}\\
%% Author addresses 2
\textit{$^2$InaMat$^2$, Public University of Navarre, Spain}
\\[2pt]
%% E-mail address for correspondence
{lola@unavarra.es}
}

%% Running headers of paper:
%% ---------------
\markboth%
%% First field is the short list of authors
{G. Vicente and others}
%% Second field is the short title of the paper
{Multivariate Bayesian spatio-temporal P-spline models}

\maketitle

%% Add a footnote for the corresponding author if one has been identified in the author list
\footnotetext{To whom correspondence should be addressed.}


%%-------------------------------------------------------
%%-------------------------------------------------------
\setcounter{section}{0}
\setcounter{equation}{0}
\renewcommand{\thesection}{\Alph{section}}
\setcounter{figure}{0}
\renewcommand\thefigure{\thesection.\arabic{figure}}
\setcounter{table}{0}
\renewcommand\thetable{\thesection.\arabic{table}}


%\end{document}


\section{Introduction}

This supplementary material contains additional information to better understand the paper entitled ``Multivariate Bayesian spatio-temporal P-spline
models to analyse crimes against women" and has the following sections. 
Section \ref{AppendixA} briefly explains how to implement the multivariate P-spline models in R-INLA. It also provides technical details to derive the joint prior $\pi(\ttheta^*)$ for the internal parameters required in R-INLA to define the hyperparameters and  how to implement this prior distribution.
Section \ref{AppendixB} gives a proof of the identifiability of the correlation parameters. Section \ref{suple1} provides a brief description of the crimes studied in this paper, and finally, additional figures for the case study are shown in Section \ref{suple2}.

%\section{Appendix}
%%-------------------------------------------------------
%% Section A: Appendix
%%-------------------------------------------------------

\newpage
\section{\textsf{``rgeneric''} construction to implement multivariate spatial P-splines with INLA} \label{AppendixA}

In this section we briefly explain how to build an  \textsf{``rmodel''} to fit multivariate spatial P-splines with INLA.
A similar construction applies for multivariate temporal P-splines.
We first have to define the \textsf{``rmodel''} that we label \textsf{``generic\_mps\_spat''}.
Through the \textsf{``inla.rgeneric.define''} function, we create an \textsf{``inla.rgeneric''} object that we call \textsf{``model.s''}
\begin{verbatim}
model.s <- inla.rgeneric.define(generic_mps_spat, ...)
\end{verbatim}
Then, we can embed this \textsf{``inla.rgeneric''} object in the usual INLA syntaxis to fit multivariate spatial P-splines
\begin{verbatim}
formula.inla <- O ~ ... + f(idx, model = model.s, ...) + ...
\end{verbatim}
To define the multivariate spatial P-spline model \textsf{``generic\_mps\_spat''}, it is necessary to create some functions that provide the graph (a 0/1 representation of the precision matrix), the precision matrix (in our case $\SSigma_{\psi}^{-1}\otimes \mathbf{P}_s$), and the log priors.
For some guidance and more information about how to build an \textsf{``rgeneric''} function, the following line in R, \textsf{vignette("rgeneric", package="INLA")}, provides documentation.

The \textsf{``rgeneric''} function \textsf{``generic\_mps\_spat''} needs to parameterize the covariance/precision matrix between crimes in terms of some parameters whose support has to be $\mathbb{R}$, and the variances and correlations can be conveniently recovered through appropriate transformations.
More precisely, the \textsf{``generic\_mps\_spat''} function defined for the multivariate setting requires internal generic parameters, which we will call ${\ttheta}$.
In particular, for the covariance matrix between the set of P-spline coefficients (spatial or temporal), $J(J+1)/2$ parameters are needed, where $J$ is the number of crimes, that is, ${\ttheta}=(\theta_1,\ldots,\theta_{J(J+1)/2})$.
The first $J$ parameters, $\theta_1,\ldots, \theta_J$, correspond to the log precision (or $\log(1/\sigma^2_j)$) of each crime.
The rest of parameters, $\theta_{J+1},\ldots,\theta_{J(J+1)/2}$, are related to the correlation parameters between crimes through the expression $\theta_j = \log \left((1+\rho_j)/(1-\rho_j)\right)$, $j=J+1,\ldots,J(J+1)/2$, where here $\rho_j$ refers to the correlation coefficient between two crimes.
In more detail, $\theta_{J+1}$ refers to correlation between crimes 1 and 2; $\theta_{J+2}$ refers to correlation between crimes 1 and 3, and so on.
Using this transformation, the support for each of the internal parameters $\theta_j$, $j=J+1,\ldots,J(J+1)/2$ is $\mathbb{R}$.
An additional, $\theta_{\lambda_1}$ parameter is needed for the smoothing parameter $\lambda_1$.
Note that only the ratio $\lambda_1/\lambda_2$ (o $\lambda_2/\lambda_1$) is identifiable, see Section 2, and consequently we set $\lambda_2$ to 1
(similarly, in the case of temporal P-splines we set $\lambda_3$ to 1).
The smoothing parameter play the role of precision parameter, that is $\lambda_1=1/\sigma^2_{\lambda_1}$, and then $\sigma_{\lambda_1}=1/\sqrt{\lambda_1}$ is standard deviation.
As we will use uniform prior distributions on the standard deviations, the parameterization is $\theta_{\lambda_1}=\log(1/\sigma^2_{\lambda_1})$.


It is worth noting that as it has been commented previously, the correlation parameters $\rho_j$ ($j=1,\cdots,J$) are identifiable and can be perfectly interpreted.
Then, to recover the correlation parameters between crimes, we back transform the internal parameters using
%%------------
%% Eq: re.parameterization
%%------------
\begin{eqnarray*}
% \nonumber to remove numbering (before each equation)
\rho_j  &=&
  g(\theta_j)= 2 \exp(\theta_j) /(1+\exp(\theta_j))-1,\, j=J+1,\ldots,J(J+1)/2. \label{rhos}
\end{eqnarray*}
%%------------


The choice of prior distributions for the hyperparameters is an important issue in Bayesian statistics and has been discussed in Section 3.
Here we explain how to implement these priors distribution in R-INLA.
To include the priors within the \textsf{``generic\_mps\_spat''} function, the  joint prior for ${\ttheta}^*=(\theta_1,\ldots,\theta_{J(J+1)/2},\theta_{\lambda_1})$ has to be defined.
That is
%%------------
%% Eq: prior.theta
%%------------
\begin{equation*}
	\pi(\ttheta^*) = Wishart(\upsilon,\sigma^2_{\psi}\mathbf{I}_J) \times \text{Jac}_{\ttheta}\times Unif(0,100) \times \text{Jac}_{\theta_{\lambda_1}},
\end{equation*}
%%------------
where $Wishart(\upsilon,\sigma^2_{\psi}\mathbf{I}_J)$ is the prior for the covariance matrix, $\text{Jac}_{\ttheta}$ is the Jacobian for the change of variable from the elements $\sigma^2$'s and $\rho$'s in $\SSigma_{\psi}$ to the $\theta$'s (parameters whose support must be $\mathbb{R}$).
$Unif(0,100)$ is the prior for $\sigma_{\lambda_1}$ and $\text{Jac}_{\theta_{\lambda_1}}$ is the Jacobian of the transformation $\sigma_{\lambda_1}=\exp(- 0.5 * \theta_{\lambda_1})$.


The log of this density is included in the \textsf{log.prior()} function within the \textsf{``generic\_mps\_spat''} function.
More details about this density and how to incorporate it in the \textsf{``generic\_mps\_spat''} function are included below.


\subsection{Density of $\pi(\ttheta^*)$} %\label{AppendixA}
%%-----------------------
%% Sub.section A.1: Density of $\pi(\ttheta^*)$
%%-----------------------
Here we show how to derive the density for $\pi(\ttheta^*)$ for the case of $J=4$ crimes.
The generalization to more crimes is similar. It is required that the parameters in ${\ttheta}^*$ have support on $\mathbb{R}$, so we have re-parameterized the $\sigma^2$'s and $\rho$'s elements in $\SSigma_{\psi}$ and $\sigma_{\lambda_1}$ as
%%------------
%% Eq: re.parameterization
%%------------
\begin{eqnarray*}
% \nonumber to remove numbering (before each equation)
\sigma_j &=&
  g(\theta_j)= \exp(- 0.5 * \theta_j),\, j=1,\ldots,J, \\
\rho_j  &=&
  g(\theta_j)= 2 \exp(\theta_j) /(1+\exp(\theta_j))-1,\, j=J+1,\ldots,J(J+1)/2,\\
\sigma_{\lambda_1} &=&
  \exp(- 0.5 * \theta_{\lambda_1}).
\end{eqnarray*}
%%------------

The between-crimes covariance matrix $\SSigma_{\psi}$ requires $J(J+1)/2=10$ parameters.
The first four parameters are the variances $\sigma^2_j$, and the 6 remaining parameters are the covariances.
Let us denote by $X_j=\sigma^2_j=e^{-\theta_j}, j=1,\ldots,4$, and by

\begin{eqnarray*}
  X_5 &=&
  	\rho_{12}\sigma_1\sigma_2=\left(2 e^{\theta_5} /(1+e^{\theta_5}) -1\right)e^{-\theta_1/2}e^{-\theta_2/2} \\
  X_6 &=&
  	\rho_{13}\sigma_1\sigma_3=\left(2 e^{\theta_6} /(1+e^{\theta_6}) -1\right)e^{-\theta_1/2}e^{-\theta_3/2} \\
  X_7 &=&
  	\rho_{14}\sigma_1\sigma_4=\left(2 e^{\theta_7} /(1+e^{\theta_7}) -1\right)e^{-\theta_1/2}e^{-\theta_4/2} \\
  X_8 &=&
  	\rho_{23}\sigma_2\sigma_3=\left(2 e^{\theta_8} /(1+e^{\theta_8}) -1\right)e^{-\theta_2/2}e^{-\theta_3/2} \\
  X_9 &=&
  	\rho_{24}\sigma_2\sigma_4=\left(2 e^{\theta_9} /(1+e^{\theta_9}) -1\right)e^{-\theta_2/2}e^{-\theta_4/2} \\
  X_{10} &=&
  	\rho_{34}\sigma_3\sigma_4=\left(2 e^{\theta_{10}} /(1+e^{\theta_{10}}) -1\right)e^{-\theta_3/2}e^{-\theta_4/2}
\end{eqnarray*}

Computing each $\dfrac{d X_j}{d\theta_i}$, $j,i=1,\ldots,10$, we obtain the Jacobian matrix of the transformation, which is lower triangular as $\dfrac{d X_j}{d\theta_i}=0$, $i>j$.
Then, only the diagonal elements are required to obtain the determinant, and they are given by

\begin{eqnarray*}
\dfrac{d X_j}{d\theta_j} &=&
	-e^{-\theta_j},\, j=1,\ldots,4, \\
\dfrac{d X_5}{d\theta_5} &=&
	\left(2 e^{\theta_5} /(1+e^{\theta_5})^2\right)e^{-\theta_1/2}e^{-\theta_2/2} \\
\dfrac{d X_6}{d\theta_6} &=&
	\left(2 e^{\theta_6} /(1+e^{\theta_6})^2\right)e^{-\theta_1/2}e^{-\theta_3/2} \\
\dfrac{d X_7}{d\theta_7} &=&
	\left(2 e^{\theta_7} /(1+e^{\theta_7})^2 \right)e^{-\theta_1/2}e^{-\theta_4/2} \\
\dfrac{d X_8}{d\theta_8} &=&
	\left(2 e^{\theta_8} /(1+e^{\theta_8})^2\right)e^{-\theta_2/2}e^{-\theta_3/2} \\
\dfrac{d X_9}{d\theta_9} &=&
	\left(2 e^{\theta_9} /(1+e^{\theta_9})^2\right)e^{-\theta_2/2}e^{-\theta_4/2} \\
\dfrac{d X_{10}}{d\theta_{10}} &=&
	\left(2e^{\theta_{10}}/(1+e^{\theta_{10}})^2\right)e^{-\theta_3/2}e^{-\theta_4/2}
\end{eqnarray*}

Calculating the product of these terms and taking logarithms, the log-Jacobian is

$$\log \left|\prod_{j=1}^{10}\dfrac{d X_j}{d\theta_j}\right|=6\log 2-\dfrac{5}{2}\sum_{j=1}^4\theta_j+\sum_{j=5}^{10}\theta_j-2\sum_{j=5}^{10}\log(1+e^{\theta_j}).$$

The other terms of the density $\pi(\ttheta^*)$ correspond to the smoothing parameters $\lambda_1$.
We consider a Uniform(0,100) prior distribution for the standard deviation $\sigma_{\lambda_1}=1/\sqrt{\lambda_1}$, with density function $f(\sigma_{\lambda_1})=1/100$.
The transformation is
$$\sigma_{\lambda_1}=\exp(- 0.5 * \theta_{\lambda_1})=g^{-1}(\theta_{\lambda_1}).$$

Then, the density function for $\theta_{\lambda_1}$ is
$$h(\theta_{\lambda_1})=f(g^{-1}(\theta_{\lambda_1}))\left| \dfrac{dg^{-1}(\theta_{\lambda_1})}{d\theta_{\lambda_1}}\right|=\dfrac{1}{100}\left| \dfrac{-1}{2}e^{-\theta_{\lambda_1}/2}\right|=\dfrac{1}{200}e^{-\theta_{\lambda_1}/2}.$$

Then, the log density is
$$\log(h(\theta_{\lambda_1}))=\log(0.005)-\dfrac{1}{2}\theta_{\lambda_1}.$$

Within the \textsf{``generic\_mps\_spat''} function, this is included through the \textsf{log.prior()} function in this piece of code

\begin{verbatim}
########################################
## log.prior: return the log-prior for the hyperparameters
########################################
log.prior = function() {
   param = interpret.theta()
   ## Wishart prior for Covar
   sigma2 <- 1 # Wishart parameter
   val = log(MCMCpack::dwish(W = param$Covar, v = 2*k+1, S = diag(rep(sigma2, k))))
   ## sigma (1:J)
   val = val + sum(-(5/2)* theta[as.integer(1:k)])
   ## rho
   val = val + sum( log(2) + theta[as.integer( k+1:(k*(k-1)/2) )]  -
                  2*log(1 + exp(theta[as.integer( k+1:(k*(k-1)/2) )])))
   ## sigma lambda ~ Unif(0,100) - smoothing parameter
   val = val + sum(log(0.005)- (0.5)* theta[as.integer(k*(k+1)/2+1)])
   return (val)
}
########################################
\end{verbatim}


\section{Identifiability of correlation parameters} \label{AppendixB}

In this section, we show that the correlation parameters are identifiable.
This is clear as $\rho_{\gamma jk}=\sigma_{\gamma jk}/(\sigma_{\gamma j}\sigma_{\gamma j})$, where $\sigma_{\gamma jk}$ is the covariance between the coefficients of the temporal P-splines of crimes $j$ and $k$.
Suppose that $\sigma^2_t=1/\lambda_3$ is subsumed in the between-crimes covariance matrix, denoted now by $\SSigma_{\gamma}^{*}$.
Clearly, the correlation parameters are identifiable as
%%------------
%% Eq: rho.identifiable
%%------------
\begin{equation*}
	\rho^{*}_{\gamma jk}=\sigma^{*}_{\gamma jk}/(\sigma^{*}_{\gamma j}\sigma^{*}_{\gamma j})= (\sigma_{\gamma jk}\sigma^2_t)/(\sigma_t\sigma_{\gamma j}\sigma_t\sigma_{\gamma j})=\rho_{\gamma jk}.
\end{equation*}
%%------------


\section{Succinct description of the crimes}\label{suple1}

In this section a brief description of the four crimes considered in the paper are provided.

Very succinctly, rape is committed if a \lq\lq {\it man penetrates his penis, to  any  extent, into  the  vagina,  mouth,  urethra  or  anus  of  a  woman  or makes her to do so with him or any other person}'' without her consent.
Assault or criminal force to woman with intend to outrage her modesty includes sexual harassment, use of criminal force to a woman with intent to disrobe, voyeurism, and stalking.
Cruelty by husband or husband's relatives refers \lq\lq {\it to any conduct to drive the woman to commit suicide or to cause grave injury or danger to life, limb or health (whether mental or physical) of the woman}''.
It also includes \lq\lq {\it harassment with the intention of coercing her or any person related to her to meet any unlawful demand for any property or valuable security...}''.
Finally, kidnapping and abduction comprises kidnapping in order to murder, kidnapping for ransom, or kidnapping to compel a woman to marry a person against her will.
Given that the topic is very sensitive, for more information and details about the precise definition of these crimes, the reader is referred to the Indian Penal Code, sections 375 for rape, 354 (A, B, C, D) for assault, 498A for cruelty, and sections 364, 364A, and 366 for kidnapping and abduction. %(http://legislative.gov.in/sites/default/files/A1860-45.pdf).

\clearpage

\section{Additional Figures for Subsection 4.2.2}\label{suple2}


%%-----------------------
%% Sub.section A.2: Figures and tables
%%-----------------------

%%------------
%% Figure E.1: Exceedance probabilities
%%------------
\begin{figure}[!h]	%% [!p]
  \centering
   \includegraphics[width=0.8\textwidth]{figE1.eps} %width=1\textwidth
  \caption{Exceedance probabilities for rape (top left), assault (top right), cruelty (bottom left), and kidnapping (bottom right).}
  \label{fig:spat_2}
\end{figure}
%%------------


%%------------
%% Figure E.2: exp(delta)
%%------------
\begin{figure}[!h]	%% [!p]
  \centering
   \includegraphics[width=0.9\textheight,angle=90]{figE2.eps} %width=1\textwidth %height=\textheight
  \caption{Specific temporal trends (posterior median of $\exp(\delta_{itj})$) for three selected districts: Aurangabad, Garhchiroli, and  Greater Bombay.}
  \label{fig:delta}
\end{figure}

%% landscape
%\begin{landscape}
%	\begin{figure}[!p]
%		\centering
%		\includegraphics[height=0.8\textheight]{figE2} %width=1\textwidth
%  		\caption{Specific temporal trends (posterior median of $\exp(\delta_{itj})$) for three selected districts: Aurangabad, Garhchiroli, and  Greater Bombay.}
%  		\label{fig:delta}
%	\end{figure}
%\end{landscape}
%%------------


%%------------
%% Figure E.3: Map R_it - rape
%%------------
\begin{figure}[!h]
  \centering
   \includegraphics[height=0.91\textheight]{figE3.eps}
  \caption{Map of estimated incidence risks for rape (top) and posterior probabilities that the relative risk is greater than one in Maharashtra between 2001 and 2013.}
  \label{fig:risks_1}
\end{figure}
%%------------

%%------------
%% Figure E.4: Map R_it - assault
%%------------
\begin{figure}[!h]
  \centering
   \includegraphics[height=0.91\textheight]{figE4.eps}
  \caption{Map of estimated incidence risks for assault (top) and posterior probabilities that the relative risk is greater than one in Maharashtra between 2001 and 2013.}
  \label{fig:risks_2}
\end{figure}
%%------------


%%------------
%% Figure E.5: Map R_it - cruelty
%%------------
\begin{figure}[!h]
  \centering
   \includegraphics[height=0.91\textheight]{figE5.eps}
  \caption{Map of estimated incidence risks for cruelty (top) and posterior probabilities that the relative risk is greater than one in Maharashtra between 2001 and 2013.}
  \label{fig:risks_3}
\end{figure}
%%------------

%%------------
%% Figure E.6: Map R_it - kidnapping
%%------------
\begin{figure}[!h]
  \centering
   \includegraphics[height=0.91\textheight]{figE6.eps}
  \caption{Map of estimated incidence risks for kidnapping (top) and posterior probabilities that the relative risk is greater than one in Maharashtra between 2001 and 2013.}
  \label{fig:risks_4}
\end{figure}
%%------------


%%------------
%% Figure E.7: Map spatial pattern M-model
%%------------
\begin{figure}[!p]
  \centering
   \includegraphics[height=0.7\textheight]{figE7.eps}
  \caption{Posterior median of the district-specific spatial risk for rape (top left), assault (top right), cruelty (bottom left), and kidnapping (bottom right) obtained with the M-model}
  \label{figE7}
\end{figure}
%%------------

%%------------
%% Figure E.8: Map spatial pattern M-model
%%------------
\begin{figure}[!p]
  \centering
   \includegraphics[height=0.6\textheight]{figE8.eps}
  \caption{Temporal pattern of incidence risks for rape, assault, cruelty, and kidnapping obtained with the M-model}
  \label{figE8}
\end{figure}
%%------------


%%-------------------------------------------------------
%%-------------------------------------------------------

%\begin{figure}[!p]
%\centering\includegraphics{fig1}
%\caption{Results.}
%\label{Fig1}
%\end{figure}
%
%\begin{figure}[!p]
%\centering\includegraphics{fig2}
%\caption{Results.}
%\label{Fig2}
%\end{figure}
%
%\begin{figure}[!p]
%\centering\includegraphics{fig3}
%\caption{ROC.}
%\label{Fig3}
%\end{figure}
%
%\begin{figure}[!p]
%\centering\includegraphics{fig4}
%\caption{MLE.}
%\label{Fig4}
%\end{figure}
%
%
%\begin{table}[!p]
%\tblcaption{A subset of the strongest associated
%markers for each of the $4$
%\protect\citet{rieger2004}
%data sets (CAD, CD, RA, and T2D). MLE-OR(SE) refers
%to the logistic regression maximum likelihood odds
%ratio estimate and the standard error of the
%$\log(\hbox{MLE OR})$ as calculated for the analysis
%carried out here. MLE rank refers to the ranking
%of the marker based on the MLE \textit{P}-value.
%EB-HM-OR(SE) refers to the EB-HM odds ratio and the
%standard error of the $\log(\hbox{EB-HM OR})$. The
%EB-HM Rank refers to the rank of the marker based on
%the EB-HM \textit{P}-value and the effect size (ES)
%Rank refers to the ranking based on the EB-HM odds
%ratios
%\label{Table1}}
%{\tabcolsep=4.25pt
%\begin{tabular}{@{}cccccccccc@{}}
%\tblhead{Dis & Chr & Marker & MLE-OR & MLE & MLE &
%EB-HM-OR & EB-HM & EB-HM & ES \\
%&&& (SE) & \textit{P}-value & rank & (SE) &
%\textit{P}-value & rank & rank}
%CAD & 2 & rs2943634 & 1.22(0.04) & $1.23 \times 10^{-5}$ &
%
%\lastline
%\end{tabular}}
%\end{table}


\end{document} 
